# Supplementary material for: Optimal timing and cutoff range of lung ultrasound in predicting surfactant administration in neonates: A meta-analysis and systematic review
Source: PLoS One. 2023 Jul 27;18(7):e0287758. doi: 10.1371/journal.pone.0287758 (PMC10374100; doi:10.1371/journal.pone.0287758)
Supplement: S1 Table — (XLSX) [file pone.0287758.s002.xlsx]

## Sheet: Sheet1
No.	Author	Year	Reasons for not being included
1	Davut Bozkaya	2021	Lung ultrasound was used to evaluate the treatment effect of PS.
2	Luigi Cattarossi	2010	Lung ultrasound was used to evaluate the treatment effect of PS.
3	Roberto Copetti	2008	Lung ultrasound was used to diagnose RDS.
4	Daniele De Luca	2022	To evaluate the pharmaceutical expenditure of ultrasound-guided surfactant administration.
5	Dilek Dilli	2021	Lung ultrasound was used to evaluate the treatment effect of PS.
6	Qiu-xia Jiang	2022	Lung ultrasound was used to evaluate the treatment effect of PS and the weaning time of ventilation.
7	Jovan Lovrenski	2015	Lung ultrasound was used to evaluate the treatment effect of PS.
8	Ahmet Oktem	2021	Lung ultrasound was used to evaluate the treatment effect of PS.
9	Javier Rodriguez-Fanjul	2016	Lung ultrasound was used to evaluate the treatment effect of PS and te depth of intubation.
10	Chuanlong Zhang	2021	Lung ultrasound was used to evaluate the treatment effect of PS and/or budesonide.
11	Alessandro Perri	2020	To assess changes in LUS after surfactant administration.
12	Shiraz Badurdeen	2021	Lung ultrasound was used to evaluate the delivery room PS administration.
