# Supplementary material for: Optimal timing and cutoff range of lung ultrasound in predicting surfactant administration in neonates: A meta-analysis and systematic review
Source: PLoS One. 2023 Jul 27;18(7):e0287758. doi: 10.1371/journal.pone.0287758 (PMC10374100; doi:10.1371/journal.pone.0287758)
Supplement: S2 Table — (XLSX) [file pone.0287758.s003.xlsx]

## Sheet: Sheet1
No.	Author	Year	Study design	Background	Surfactant therapy	Sample size	Criteria for surfactant therapy	Lung ultrasound time	LUS cutoff	LUS diagnostic criteria	Sensitivity	Specificity
1	Victoria Aldecoa‐Bilbao	2021	cohort	RDS and stabilized with noninvasive ventilation	37	144	CXR images suggestive of RDS, signs of respiratory distress and FiO2 more than 30%.	60-120 min	8	LUS score; three areas for one lung; each area score 0–3 points to give a total score of 0–18	87% derivation cohort-96% validation cohort-93%	83% derivation cohort-90% validation cohort-97%
2	Roselyne Brat	2015	cohort	signs of respiratory distress	30	130	European guidelines (2013) : surfactant was administered whenever the fraction of inspired oxygen (FiO2) was greater than 0.3 or 0.4 for babies with a GA less than or greater than 28 weeks.	2.7 (1)h	GA ≥34weeks: 2 GA ＜34weeks: 4	LUS score; three areas for one lung; each area score 0–3 points to give a total score of 0–18	GA ≥34weeks-91%; GA ＜34weeks-100%	GA ≥34weeks-25% GA ＜34weeks-61%
3	Lucia De Martino	2018	cohort	GA ≤ 30weeks; RDS treated with continuous positive airway pressure	first dose-68 re-treatment-19	133	European guidelines (2016) : Fio2 was >0.3 or >0.4 for infants ≤28 and >28 weeks’ GA, respectively. A second dose was given if the Fio2 remained higher than the cutoff Fio2 value ≥10 hours after the first administration.	no details.	6 8 10	LUS score; three areas for one lung; each area score 0–3 points to give a total score of 0–18	6-90% 8-82% 10-84%	6-80% 8-92% 10-70%
4	Rebeca Gregorio-Hernández	2020	cohort	GA ≤ 35weeks with respiratory distress at birth on non-invasive ventilation	first dose-16 re-treatment-7	64	FiO2 increased to above 30% in order to maintain SpO2 at 90–95% after 1 h of non-invasive support.	2.5 ( 1.5-4.8 )h	12	LUS score; three areas for one lung; each area score 0–3 points to give a total score of 0–18	0.929	0.925
5	Gozdem Kayki	2021	cohort	GA ≤ 32 weeks with respiratory distress and treated with nasal CPAP.	41	71	European guidelines (2019) : CPAP at least 6 mmHg with more than 0.3 FiO2 via less invasive surfactant administration method.	20-30 min; 1 h; 2 h; 4 h; 6 h	-	type 1-white lung appearance (no horizontal, hyperechoic A lines); type 2-vertical B lines were dominant, but there were A lines as well; type 3-prevalence of A lines.	-	-
6	Alessandro Perri	2018	cohort	respiratory distress and initially treated with nasal CPAP	22	56	European guidelines (2016) : the fraction of inspired oxygen (FiO2) was greater than 0.3 or 0.4 for babies with a GA less than or greater than 26 weeks, respectively.	2.5 (2.5)h	5	LUS score; three areas for one lung; each area score 0–3 points to give a total score of 0–18	0.86	0.88
7	Alessandro Perri	2022	cohort	GA ≥ 33 weeks with respiratory distress	13	62	European guidelines (2019)	0-3h; 4-6h	0-3h: 9 4-6h: 6	LUS score; three areas for one lung; each area score 0–3 points to give a total score of 0–18	0-3h-69.2% 4-6h-92.3%	0-3h-89.8% 4-6h-83.7%
8	Francesco Raimondi	2021	cohort	GA: 25-33+6 weeks with RDS	108 25-27 weeks: one dose-27 >2 doses-19 28-30 weeks: one dose-29 >2 doses-10 31-33 weeks: one dose-20 >2 doses-3	240 25-27 weeks: 65 28-30 weeks: 76 31-33 weeks: 99	European guidelines (2019)	in the first hours of life	9	LUS score; three areas for one lung; each area score 0–3 points to give a total score of 0–18	0.79	0.83
9	Roberto Raschetti	2019	nested cohort	GA ≤ 32 weeks with RDS	first dose-103: standard period-63 ESTHER period-40 re-treatment-33: standard period-25 ESTHER period-8 receiving surfactant in the first 3 hours of life-174: standard period-80 ESTHER period-94	217 standard period-113 ESTHER period-104	standard period: in the first 6 months of 2016, surfactant was administered in the first 72 hours of life, if the FiO2 increased above 0.3 or 0.4 for infants ≤28+6 and ≥29 weeks of gestation, respectively. ESTHER period: in the second 6 months of 2016, surfactant was administered for RDS when either the FiO2 exceeded the above-described limits or LUS was higher than 8, whichever occurred first.	no details.	8	LUS score; three areas for one lung; each area score 0–3 points to give a total score of 0–18	-	-
10	Gonca Vardar	2021	cohort	GA < 34 weeks with RDS	25	45	European guidelines ( 2016 ): FiO2 level increased to 30% to maintain SpO2 at 90 to 95% after 1 hour of CPAP support.	in the first hours of life.	4	LUS score; three areas for one lung; each area score 0–3 points to give a total score of 0–18	0.96	1
